# Supplementary material for: Compensative Resistance to Erastin-Induced Ferroptosis in GPX4 Knock-Out Mutants in HCT116 Cell Lines
Source: Pharmaceuticals (Basel). 2023 Dec 10;16(12):1710. doi: 10.3390/ph16121710 (PMC10747702; doi:10.3390/ph16121710)
Supplement: Supplementary file 1 [file pharmaceuticals-16-01710-s001.zip]

Archive with 1 entries (1 files):
- pharmaceuticals-2705954-supplementary.pdf
